# Supplementary material for: Exploration of antibiotic resistance risks in a veterinary teaching hospital with Oxford Nanopore long read sequencing
Source: PLoS One. 2019 May 30;14(5):e0217600. doi: 10.1371/journal.pone.0217600 (PMC6542553; doi:10.1371/journal.pone.0217600)
Supplement: S1 File — (XLSX) [file pone.0217600.s005.xlsx]

## Sheet: LT
Assay	Sample	Ct
16S rRNA	LT	10.2207
tnpA-05	LT	13.9834
cmlA1-02	LT	29.5106
aac(6')I1	LT	32.3581
aacC	LT	22.7647
bacA-02	LT	14.2123
aadA5-02	LT	31.5573
aadA9-01	LT	31.6869
aadA-01	LT	25.9262
mecA	LT	27.7724
Pbp5	LT	19.4248
ermA	LT	28.8829
ermT-01	LT	25.0786
mphA-01	LT	22.9976
lnuC	LT	28.2588
msrA-01	LT	27.4896
tetPB-05	LT	18.9001
vanC-01	LT	22.0137
vanC2/vanC3	LT	20.9091
vanRC4	LT	25.0792
vanRA-01	LT	17.4699
vanSC-01	LT	26.6714
vanTE	LT	26.2237
acrA-03	LT	30.6943
ampC-01	LT	17.5199
aadA-1-02	LT	18.5795
ampC-06	LT	16.2325
bla1	LT	17.0693
blaCTX-M-04	LT	24.8614
pncA	LT	28.1329
blaSHV-02	LT	19.7348
vatC-02	LT	33.0118
sul2	LT	23.1407
tetB-02	LT	16.4395
tetL-02	LT	21.3687
tetPA	LT	17.8998
acrR-02	LT	14.3124
ceoA	LT	29.9827
mexA	LT	29.9003
qacEdelta1-02	LT	16.9267
sdeB	LT	31.4377
yceL/mdtH-01	LT	26.1229
ttgA	LT	21.4943
yidY/mdtL-02	LT	14.2252
intI	LT	30.436
Tp614	LT	34.7041
tnpA-01	LT	29.2153
bacA-01	LT	22.4446
cmx(A)	LT	32.6043
aacA/aphD	LT	18.6667
aac(6')-Ib-01	LT	25.9386
aac(6')-Ib-03	LT	26.5325
aadA-02	LT	26.882
aadA2-02	LT	20.3306
blaZ	LT	18.8048
cphA-01	LT	26.3741
penA	LT	31.1956
erm(34)	LT	32.8317
ermT-02	LT	25.5906
lnuA-01	LT	29.1337
mphA-02	LT	18.4967
msrC-01	LT	20.568
tetX	LT	23.167
vanC-02	LT	24.8436
vanRA-02	LT	24.8393
vanSC-02	LT	22.0837
vanYD-02	LT	33.8352
acrA-04	LT	17.8245
ampC-02	LT	14.4755
str	LT	28.9928
blaCTX-M-05	LT	32.957
blaCTX-M-01	LT	29.2128
sat4	LT	19.205
blaOXY	LT	22.2802
blaTEM	LT	16.4328
vatE-01	LT	32.9084
sul1	LT	29.4254
tetA-01	LT	33.3407
tet(35)	LT	33.709
tetC-01	LT	17.0848
tetM-01	LT	18.4335
tetPB-01	LT	17.4981
adeA	LT	20.9461
qacA	LT	26.5294
oprJ	LT	29.3223
qacH-01	LT	33.3788
tolC-01	LT	14.3136
yceL/mdtH-02	LT	14.7393
ttgB	LT	23.0599
intI1	LT	17.3995
tnpA-04	LT	23.0315
floR	LT	26.4774
catA1	LT	22.8523
aacC2	LT	26.1598
aac(6')-Ib-02	LT	26.5084
aadA1	LT	20.3965
aadA9-02	LT	32.3378
aadD	LT	26.3103
aadA-1-01	LT	20.2691
pbp	LT	18.2066
cphA-02	LT	29.1128
carB	LT	33.2298
ermB	LT	17.9098
lnuB-01	LT	29.7044
oleC	LT	29.6821
tetR-02	LT	30.6391
vanA	LT	25.6736
vanC-03	LT	20.3221
vanSA	LT	30.0538
vanRB	LT	31.7666
vanTC-01	LT	21.1474
acrA-01	LT	14.9071
vanXD	LT	34.5749
acrB-01	LT	14.4799
ampC-04	LT	25.0225
strA	LT	25.5699
blaCTX-M-06	LT	25.459
blaCTX-M-02	LT	28.8209
blaSFO	LT	26.0453
vatE-02	LT	31.5057
folA	LT	20.3555
tetA-02	LT	28.5645
tetC-02	LT	16.6134
tetM-02	LT	18.3639
tetK	LT	27.9654
tetPB-02	LT	19.8385
acrA-05	LT	18.0947
mdtE/yhiU	LT	14.6011
mexE	LT	30.7189
tolC-02	LT	16.7968
yceL/mdtH-03	LT	14.0259
yceE/mdtG-01	LT	14.5358
tnpA-03	LT	20.5728
cmlA1-01	LT	30.0681
aacC4	LT	28.8568
aadA5-01	LT	29.7097
aadA2-01	LT	20.2507
aadE	LT	19.087
aadA2-03	LT	19.3992
erm(36)	LT	30.9468
ermK-02	LT	32.4573
ermC	LT	25.2958
mphC	LT	28.6249
pikR1	LT	34.2682
tetR-03	LT	16.5022
vanC1	LT	25.6247
vanHD	LT	31.8742
vanSB	LT	29.3807
vanRC	LT	22.2178
vanTC-02	LT	21.6676
acrA-02	LT	14.3955
vanYB	LT	33.2048
aphA1	LT	19.3349
ampC-05	LT	16.8892
strB	LT	16.3723
ampC/blaDHA	LT	17.5983
blaCMY2-01	LT	23.067
blaCTX-M-03	LT	30.7524
blaSHV-01	LT	20.6626
blaPER	LT	33.8868
vgaA-01	LT	34.3551
sulA/folP-03	LT	33.8442
tetB-01	LT	17.4289
tetD-01	LT	19.9063
tetG-02	LT	25.4545
tetO-01	LT	27.0019
tetL-01	LT	28.1471
tetPB-03	LT	18.6087
acrF	LT	14.517
mepA	LT	28.1837
emrD	LT	21.833
mexF	LT	23.4322
mtrD-03	LT	28.648
qacEdelta1-01	LT	18.424
putative multidrug	LT	17.8978
rarD-02	LT	13.8862
tolC-03	LT	16.9966

## Sheet: ICU_cages
Assay	Sample	Ct
16S rRNA	ICU_cages	10.7055
tnpA-05	ICU_cages	15.263
catB8	ICU_cages	34.4778
aac(6')I1	ICU_cages	31.7609
aac	ICU_cages	31.8789
aacC	ICU_cages	22.5782
bacA-02	ICU_cages	14.1553
aadA5-02	ICU_cages	22.5621
aadA-01	ICU_cages	22.2302
mecA	ICU_cages	24.6643
cfxA	ICU_cages	32.8867
Pbp5	ICU_cages	21.044
ermT-01	ICU_cages	26.3385
lnuC	ICU_cages	30.9047
msrA-01	ICU_cages	25.8615
tetPB-05	ICU_cages	19.8357
tetW-01	ICU_cages	27.3296
vanC-01	ICU_cages	17.1743
vanC2/vanC3	ICU_cages	16.3022
vanRC4	ICU_cages	21.2506
vanRA-01	ICU_cages	20.2278
vanSC-01	ICU_cages	25.3766
vanTE	ICU_cages	24.6716
acrA-03	ICU_cages	32.6835
aadA-1-02	ICU_cages	20.9877
ampC-06	ICU_cages	19.176
bla1	ICU_cages	17.8479
blaCTX-M-04	ICU_cages	25.0342
blaCMY2-02	ICU_cages	31.4769
blaPSE	ICU_cages	24.423
blaSHV-02	ICU_cages	21.2008
vgaA-02	ICU_cages	27.6804
sul2	ICU_cages	20.0366
dfrA1	ICU_cages	23.1054
tet(37)	ICU_cages	34.8356
tetB-02	ICU_cages	17.6546
tetL-02	ICU_cages	22.2297
tetH	ICU_cages	28.5489
tetPA	ICU_cages	19.5128
acrR-02	ICU_cages	13.9584
ceoA	ICU_cages	28.6121
mexA	ICU_cages	17.0073
mtrC-01	ICU_cages	32.0548
qac	ICU_cages	26.2127
qacEdelta1-02	ICU_cages	19.2206
sdeB	ICU_cages	34.5834
yceL/mdtH-01	ICU_cages	27.8939
ttgA	ICU_cages	22.7092
yidY/mdtL-02	ICU_cages	14.15
intI	ICU_cages	28.7619
Tp614	ICU_cages	33.0846
bacA-01	ICU_cages	20.5337
cmx(A)	ICU_cages	33.4516
aacA/aphD	ICU_cages	26.8214
aac(6')-Ib-01	ICU_cages	23.1116
fosB	ICU_cages	27.8435
aadA-02	ICU_cages	22.115
aadA2-02	ICU_cages	21.7973
blaZ	ICU_cages	17.6848
NDM1	ICU_cages	33.7626
cphA-01	ICU_cages	26.089
penA	ICU_cages	30.073
ermJ/ermD	ICU_cages	24.9539
ermT-02	ICU_cages	27.0718
lnuA-01	ICU_cages	27.5966
mphA-02	ICU_cages	23.0754
msrC-01	ICU_cages	21.8615
tetQ	ICU_cages	28.4348
vanC-02	ICU_cages	24.6082
vanRA-02	ICU_cages	24.3879
vanSC-02	ICU_cages	17.5971
vanXB	ICU_cages	34.2532
ampC-02	ICU_cages	14.4182
ampC-07	ICU_cages	24.3608
nimE	ICU_cages	34.6179
bla-ACC-1	ICU_cages	22.1127
blaCTX-M-01	ICU_cages	31.0565
sat4	ICU_cages	21.3802
blaOXY	ICU_cages	23.7457
blaTEM	ICU_cages	14.7314
vgb-01	ICU_cages	26.3121
dfrA12	ICU_cages	25.881
tetC-01	ICU_cages	18.2026
tetE	ICU_cages	34.8409
tetM-01	ICU_cages	20.924
tetJ	ICU_cages	17.7813
tetPB-01	ICU_cages	18.4945
qacA	ICU_cages	24.6601
qacH-01	ICU_cages	33.164
tolC-01	ICU_cages	14.1355
yceL/mdtH-02	ICU_cages	14.6047
intI1	ICU_cages	18.5273
tnpA-02	ICU_cages	26.6679
tnpA-04	ICU_cages	21.675
catA1	ICU_cages	24.6204
aadA1	ICU_cages	21.1349
aadA9-02	ICU_cages	34.4129
aadD	ICU_cages	26.2858
aadA-1-01	ICU_cages	22.9687
pbp	ICU_cages	14.5864
ermK-01	ICU_cages	23.6962
ermB	ICU_cages	26.892
ermX	ICU_cages	33.7422
lnuB-01	ICU_cages	27.1927
mphB	ICU_cages	33.0878
mdtA	ICU_cages	32.0768
oleC	ICU_cages	26.4038
vanA	ICU_cages	23.9028
vanC-03	ICU_cages	17.1274
vanHB	ICU_cages	28.9076
vanSA	ICU_cages	27.6045
vanTC-01	ICU_cages	16.4846
acrA-01	ICU_cages	14.974
vanXD	ICU_cages	34.7617
acrB-01	ICU_cages	14.5387
ampC-04	ICU_cages	24.049
ampC-09	ICU_cages	29.0019
blaCMY	ICU_cages	21.7203
blaCTX-M-06	ICU_cages	28.1103
blaCTX-M-02	ICU_cages	21.4905
bla-L1	ICU_cages	31.169
blaSFO	ICU_cages	26.0407
blaPAO	ICU_cages	17.1541
vatE-02	ICU_cages	34.3599
sulA/folP-01	ICU_cages	32.8168
folA	ICU_cages	19.233
tetC-02	ICU_cages	18.0614
tetG-01	ICU_cages	24.7721
tetM-02	ICU_cages	21.2374
tetK	ICU_cages	28.1027
mdtE/yhiU	ICU_cages	14.5642
mexE	ICU_cages	18.3956
mtrD-02	ICU_cages	30.8653
tolC-02	ICU_cages	17.7956
yceL/mdtH-03	ICU_cages	14.5942
yceE/mdtG-01	ICU_cages	14.3473
tnpA-03	ICU_cages	15.7409
cmlA1-01	ICU_cages	33.0554
qnrA	ICU_cages	33.4429
aac(6')-II	ICU_cages	23.9702
aadA5-01	ICU_cages	23.2657
aadA2-01	ICU_cages	21.3851
aadE	ICU_cages	21.5312
aadA2-03	ICU_cages	20.52
fox5	ICU_cages	23.7714
ereA	ICU_cages	34.5095
erm(36)	ICU_cages	28.6547
ermC	ICU_cages	27.2899
lnuB-02	ICU_cages	25.7158
pikR1	ICU_cages	31.7834
tetR-03	ICU_cages	17.9184
vanB-01	ICU_cages	26.4823
vanC1	ICU_cages	25.2597
vanHD	ICU_cages	34.9266
vanRC	ICU_cages	17.2959
vanWG	ICU_cages	32.2801
acrA-02	ICU_cages	14.6646
vanYB	ICU_cages	32.1884
aphA1	ICU_cages	20.6744
ampC-05	ICU_cages	19.8848
strB	ICU_cages	18.0549
blaCMY2-01	ICU_cages	20.1132
blaSHV-01	ICU_cages	21.4547
vgbB-02	ICU_cages	30.9902
sulA/folP-03	ICU_cages	31.7166
tetB-01	ICU_cages	18.5512
tetD-01	ICU_cages	21.4892
tetG-02	ICU_cages	24.6411
tetL-01	ICU_cages	26.3453
tetPB-03	ICU_cages	20.4327
acrF	ICU_cages	14.3478
mexF	ICU_cages	16.6222
mtrD-03	ICU_cages	31.2163
qacEdelta1-01	ICU_cages	19.2739
putative multidrug	ICU_cages	18.7201
rarD-02	ICU_cages	14.1623
tolC-03	ICU_cages	17.8317
yidY/mdtL-01	ICU_cages	14.5286
nisB	ICU_cages	34.2781
